# Supplementary material for: PICALM and Alzheimer’s Disease: An Update and Perspectives
Source: Cells. 2022 Dec 10;11(24):3994. doi: 10.3390/cells11243994 (PMC9776874; doi:10.3390/cells11243994)
Supplement: Supplementary file 1 [file cells-11-03994-s001.zip]

Archive with 1 entries (1 files):
- cells-1885728-supplementary.xlsx
