# Supplementary material for: PICALM and Alzheimer’s Disease: An Update and Perspectives
Source: Cells. 2022 Dec 10;11(24):3994. doi: 10.3390/cells11243994 (PMC9776874; doi:10.3390/cells11243994)
Supplement: Supplementary file 1 [file cells-11-03994-s001.zip › cells-1885728-supplementary.xlsx]

## Sheet: detailedStats_hg38_PICALM_Belle
rs ID	hg19 position	p Value	odds ratio	effect allele	other allele	effect allele frequency	ci_lower	ci_upper	beta	standard error	n cases	n controls	het isq	het pvalue	variant alternate id	dprime	r2 to rs3851179
rs11825598	85634734	4.895e-10	1.053	A	C	0.6262	1.036	1.071	0.052	0.0084	85934	401577	0	0.4883	chr11:85923691:A:C	0.3879	0.148882
rs4944549	85652251	2.169e-15	0.912	T	C	0.146	0.892	0.933	-0.0916	0.0115	85934	401577	0	0.8573	chr11:85941208:C:T	0.877756	0.214307
rs598561	85652826	1.805e-11	1.056	A	G	0.495	1.039	1.073	0.0545	0.0081	85934	401577	16.8	0.2787	chr11:85941783:G:A	0.663872	0.256435
rs661271	85653256	7.464e-10	0.938	T	C	0.1879	0.919	0.957	-0.0643	0.0104	85934	401577	0	0.871	chr11:85942213:T:C	0.580401	0.123707
rs71036497	85654002	4.307e-19	1.095	CA	C	0.7842	1.073	1.117	0.0906	0.0101	84465	394472	0	0.864	chr11:85942959:C:CA	0.900766	0.366095
rs1237230	85655105	2.204e-19	0.911	A	C	0.1944	0.893	0.93	-0.093	0.0103	85934	401577	0	0.8039	chr11:85944062:A:C	0.911716	0.323499
rs579406	85657759	1.944e-12	0.944	A	C	0.5417	0.929	0.959	-0.0573	0.0081	85934	401577	0	0.9115	chr11:85946716:A:C	0.525934	0.157006
rs2458499	85659847	3.527e-19	1.097	T	C	0.8051	1.075	1.119	0.0924	0.0103	85934	401577	0	0.8151	chr11:85948804:C:T	0.911716	0.323499
rs472618	85662839	1.399e-18	0.914	T	G	0.201	0.896	0.933	-0.0897	0.0102	85934	401577	0	0.8229	chr11:85951796:T:G	0.890035	0.320947
rs612396	85664234	1.419e-10	1.054	A	T	0.4272	1.037	1.071	0.0526	0.0082	85934	401577	0	0.9682	chr11:85953191:T:A	0.484056	0.118061
rs34725759	85664486	5.334e-18	1.095	CAA	C	0.802	1.073	1.118	0.0906	0.0105	84465	394472	0	0.7162	chr11:85953443:C:CAA	NA	NA
rs75751	85664904	2.036e-18	1.094	C	G	0.8026	1.072	1.116	0.0899	0.0103	85934	401577	0	0.8953	chr11:85953861:G:C	0.888597	0.314843
rs11234493	85666138	4.31e-19	0.912	T	C	0.1947	0.894	0.931	-0.0921	0.0103	85934	401577	0	0.8048	chr11:85955095:T:C	0.911716	0.323499
rs556562	85666440	3.594e-19	0.912	A	C	0.1945	0.894	0.93	-0.0923	0.0103	85934	401577	0	0.7986	chr11:85955397:A:C	0.911716	0.323499
rs501505	85667916	1.312e-12	1.059	A	C	0.4557	1.043	1.076	0.0577	0.0081	85934	401577	0	0.8876	chr11:85956873:C:A	0.51776	0.148442
rs68172244	85670385	8.949e-29	0.906	CAA	C	0.3193	0.89	0.922	-0.0991	0.0089	84465	394472	0	0.507	chr11:85959342:CAA:C	0.889227	0.596424
rs673751	85670945	2.431e-28	0.908	A	C	0.3192	0.893	0.924	-0.0963	0.0087	85934	401577	0	0.6515	chr11:85959902:A:C	0.889227	0.596424
rs35527761	85671251	1.675e-28	0.906	G	GATCT	0.3191	0.89	0.922	-0.0986	0.0089	84465	394472	0	0.5023	chr11:85960208:G:GATCT	0.882821	0.591281
rs565031	85671501	1.87e-12	0.944	A	T	0.5443	0.929	0.959	-0.0573	0.0081	85934	401577	0	0.8955	chr11:85960458:A:T	0.51776	0.148442
rs618679	85671702	4.143e-19	0.913	A	C	0.1982	0.895	0.931	-0.0914	0.0102	85934	401577	0	0.7416	chr11:85960659:A:C	0.912874	0.329621
rs2077815	85672383	2.514e-18	1.093	A	G	0.799	1.071	1.115	0.0889	0.0102	85934	401577	0	0.8417	chr11:85961340:G:A	0.890035	0.320947
rs2508690	85672522	2.283e-10	0.949	T	C	0.5759	0.934	0.965	-0.052	0.0082	85934	401577	0	0.9706	chr11:85961479:T:C	0.482828	0.116298
rs592314	85673124	3.227e-19	0.912	A	G	0.1984	0.894	0.931	-0.0917	0.0102	85934	401577	0	0.7367	chr11:85962081:A:G	0.912874	0.329621
rs563773	85673270	1.396e-10	1.054	T	C	0.4268	1.037	1.071	0.0526	0.0082	85934	401577	0	0.967	chr11:85962227:C:T	0.484056	0.118061
rs548121	85675533	7.174e-19	1.096	T	C	0.8048	1.074	1.118	0.0914	0.0103	85934	401577	0	0.797	chr11:85964490:C:T	0.911716	0.323499
rs34830681	85675726	1.833e-18	1.095	G	GT	0.799	1.073	1.118	0.0911	0.0104	84465	394472	0	0.6546	chr11:85964683:GT:G	0.890035	0.320947
rs66802900	85678534	8.3e-08	0.935	A	G	0.1194	0.912	0.958	-0.0671	0.0125	85934	401577	0	0.8518	chr11:85967491:G:A	0.906513	0.180995
rs671686	85681479	1.034e-12	0.944	C	G	0.54	0.929	0.959	-0.0579	0.0081	85934	401577	0	0.8849	chr11:85970436:C:G	0.520742	0.151652
rs639012	85681583	4.397e-29	0.907	A	G	0.3167	0.891	0.922	-0.0978	0.0087	85934	401577	0	0.596	chr11:85970540:A:G	0.902277	0.606954
rs626542	85682120	1.854e-18	0.915	T	G	0.2012	0.896	0.933	-0.0893	0.0102	85934	401577	0	0.8436	chr11:85971077:T:G	0.890035	0.320947
rs606505	85682817	2.064e-28	0.908	A	G	0.3195	0.893	0.924	-0.0964	0.0087	85934	401577	0	0.6442	chr11:85971774:A:G	0.889227	0.596424
rs35407411	85684948	9.19e-19	0.911	CA	C	0.1943	0.893	0.93	-0.093	0.0105	84465	394472	0	0.6328	chr11:85973905:CA:C	0.911716	0.323499
rs637304	85685166	5.213e-19	0.912	A	G	0.1948	0.894	0.931	-0.0918	0.0103	85934	401577	0	0.8224	chr11:85974123:A:G	0.911716	0.323499
rs532470	85686096	5.548e-11	0.948	T	G	0.5715	0.933	0.963	-0.0537	0.0082	85934	401577	0	0.9355	chr11:85975053:T:G	0.483436	0.117173
rs601185	85686151	1.847e-18	0.914	A	T	0.1976	0.896	0.932	-0.0899	0.0102	85934	401577	0	0.8988	chr11:85975108:A:T	0.888597	0.314843
rs600743	85686223	5.985e-19	0.912	A	T	0.1949	0.894	0.931	-0.0916	0.0103	85934	401577	0	0.8171	chr11:85975180:A:T	0.91089	0.320287
rs618629	85689435	1.485e-18	0.914	T	C	0.1973	0.895	0.932	-0.0902	0.0103	85934	401577	0	0.9013	chr11:85978392:T:C	0.888597	0.314843
rs587038	85689712	6.109e-29	0.907	A	T	0.3189	0.892	0.923	-0.0974	0.0087	85934	401577	0	0.6002	chr11:85978669:A:T	0.888599	0.592131
rs645299	85691810	1.278e-28	1.102	A	C	0.6806	1.083	1.121	0.0968	0.0087	85934	401577	0	0.6671	chr11:85980767:C:A	0.889227	0.596424
rs2508688	85692342	1.863e-18	0.914	A	C	0.1973	0.896	0.933	-0.09	0.0103	85934	401577	0	0.8996	chr11:85981299:A:C	0.888597	0.314843
rs585820	85696670	1.439e-19	1.097	A	G	0.8017	1.075	1.119	0.0927	0.0102	85934	401577	0	0.7715	chr11:85985627:G:A	0.912874	0.329621
rs627818	85698207	3.842e-19	0.913	A	T	0.2018	0.895	0.931	-0.091	0.0102	85934	401577	0	0.8641	chr11:85987164:A:T	0.890035	0.320947
rs670606	85698598	1.758e-19	1.097	A	G	0.8017	1.075	1.119	0.0924	0.0102	85934	401577	0	0.7697	chr11:85987555:G:A	0.912874	0.329621
rs654194	85700000	1.088e-19	1.098	A	C	0.8049	1.076	1.121	0.0936	0.0103	85934	401577	0	0.8333	chr11:85988957:C:A	0.911716	0.323499
rs488134	85701622	1.952e-19	0.911	T	C	0.1937	0.893	0.93	-0.0932	0.0103	85934	401577	0	0.8212	chr11:85990579:T:C	0.910538	0.317424
rs682366	85701741	3.826e-19	0.912	T	C	0.1928	0.893	0.93	-0.0926	0.0104	85934	401577	0	0.8313	chr11:85990698:T:C	0.909693	0.314231
rs659801	85702967	9.628e-20	1.098	T	G	0.8028	1.076	1.12	0.0934	0.0103	85934	401577	0	0.7573	chr11:85991924:G:T	0.911716	0.323499
rs484154	85705476	1.782e-11	1.057	A	T	0.4293	1.04	1.074	0.055	0.0082	85934	401577	0	0.9621	chr11:85994433:T:A	0.479397	0.115224
rs595972	85705885	7.936e-20	1.098	T	G	0.8014	1.076	1.12	0.0933	0.0102	85934	401577	0	0.7547	chr11:85994842:G:T	0.911716	0.323499
rs542167	85707228	9.267e-19	0.913	A	G	0.1968	0.895	0.932	-0.0908	0.0103	85934	401577	0	0.8918	chr11:85996185:A:G	0.887136	0.308789
rs602391	85709348	8.192e-20	0.91	C	G	0.1952	0.892	0.929	-0.094	0.0103	85934	401577	0	0.8294	chr11:85998305:C:G	0.910538	0.317424
rs603615	85709559	4.245e-19	1.096	A	G	0.8019	1.074	1.118	0.0916	0.0103	85934	401577	0	0.8962	chr11:85998516:G:A	0.887136	0.308789
rs600258	85710169	2.298e-19	1.097	A	G	0.8013	1.075	1.119	0.0922	0.0103	85934	401577	0	0.8931	chr11:85999126:G:A	0.887136	0.308789
rs616555	85710180	8.729e-20	1.098	A	G	0.8048	1.076	1.121	0.0939	0.0103	85934	401577	0	0.8259	chr11:85999137:G:A	0.910538	0.317424
rs2155051	85713565	3.686e-19	0.912	A	C	0.1975	0.894	0.931	-0.0918	0.0103	85934	401577	0	0.8968	chr11:86002522:A:C	0.887136	0.308789
rs471204	85714288	9.973e-20	0.911	T	C	0.1975	0.893	0.93	-0.0932	0.0103	85934	401577	0	0.7607	chr11:86003245:T:C	0.911716	0.323499
rs527162	85715736	2.568e-20	1.099	T	C	0.8024	1.077	1.122	0.0947	0.0103	85934	401577	0	0.8071	chr11:86004693:C:T	0.91089	0.320287
rs528109	85715853	5.576e-20	1.098	T	C	0.7989	1.076	1.12	0.0933	0.0102	85934	401577	0	0.8753	chr11:86004810:C:T	0.888597	0.314843
rs2508696	85717923	3.632e-30	0.905	A	C	0.3167	0.89	0.921	-0.0997	0.0087	85934	401577	0	0.6431	chr11:86006880:A:C	0.895621	0.601527
rs602222	85718231	1.574e-29	1.103	T	G	0.678	1.085	1.122	0.0982	0.0087	85934	401577	0	0.6504	chr11:86007188:G:T	0.883399	0.59549
rs2458496	85718816	4.427e-20	0.91	C	G	0.1944	0.891	0.928	-0.0948	0.0103	85934	401577	0	0.86	chr11:86007773:C:G	0.898393	0.311559
rs636772	85724572	1.374e-13	1.062	A	G	0.4595	1.045	1.079	0.0601	0.0081	85934	401577	0	0.8829	chr11:86013529:G:A	0.51999	0.151965
rs636355	85724661	5.309e-30	0.905	T	C	0.3173	0.89	0.921	-0.0994	0.0087	85934	401577	0	0.6721	chr11:86013618:T:C	0.902212	0.606868
rs622220	85725621	4.8e-20	1.098	T	C	0.7986	1.076	1.12	0.0934	0.0102	85934	401577	0	0.8722	chr11:86014578:C:T	0.888597	0.314843
rs494369	85726364	2.403e-19	0.912	A	T	0.1976	0.894	0.931	-0.0922	0.0103	85934	401577	0	0.8933	chr11:86015321:A:T	0.887136	0.308789
rs648270	85726818	9.933e-20	0.91	T	C	0.1939	0.892	0.929	-0.0938	0.0103	85934	401577	0	0.8313	chr11:86015775:T:C	0.910538	0.317424
rs553141	85728476	4.451e-12	0.945	A	G	0.5704	0.93	0.96	-0.0566	0.0082	85934	401577	0	0.9604	chr11:86017433:A:G	0.484056	0.118061
rs60566146	85730313	3.187e-19	0.91	A	AT	0.1966	0.891	0.929	-0.0944	0.0105	84465	394472	0	0.5732	chr11:86019270:A:AT	0.89867	0.311751
rs655641	85731286	4.253e-19	0.912	C	G	0.1968	0.894	0.931	-0.0917	0.0103	85934	401577	0	0.8998	chr11:86020243:C:G	0.875356	0.303083
rs2508381	85731982	8.642e-12	0.946	A	C	0.5703	0.931	0.961	-0.0558	0.0082	85934	401577	0	0.9586	chr11:86020939:A:C	0.484056	0.118061
rs1949221	85732690	1.179e-13	0.941	A	G	0.5396	0.927	0.957	-0.0603	0.0081	85934	401577	0	0.8897	chr11:86021647:A:G	0.519235	0.150775
rs10649400	85733815	9.404e-25	1.122	CAT	C	0.6836	1.098	1.147	0.1154	0.0112	35190	56032	0	0.8642	chr11:86022772:C:CAT	0.895621	0.601527
rs10560667	85733840	3.293e-13	1.062	T	TCA	0.4603	1.045	1.08	0.0603	0.0083	84465	394472	0	0.8909	chr11:86022797:TCA:T	0.51696	0.148718
rs676733	85734010	7.019e-30	1.104	T	C	0.6824	1.086	1.123	0.0991	0.0087	85934	401577	0	0.6543	chr11:86022967:C:T	0.902212	0.606868
rs12808312	85736374	1.227e-13	1.062	A	G	0.4598	1.045	1.079	0.0602	0.0081	85934	401577	0	0.8787	chr11:86025332:G:A	0.519235	0.150775
rs541674	85737502	1.056e-13	0.941	A	G	0.5398	0.927	0.956	-0.0604	0.0081	85934	401577	0	0.8746	chr11:86026460:A:G	0.519235	0.150775
rs666682	85739838	6.552e-14	0.941	T	C	0.5352	0.926	0.956	-0.0608	0.0081	85934	401577	0	0.8335	chr11:86028796:T:C	0.522248	0.154048
rs609903	85740409	9.075e-31	0.904	A	G	0.3167	0.889	0.92	-0.1005	0.0087	85934	401577	0	0.6167	chr11:86029367:A:G	0.908853	0.612249
rs682928	85741130	1.14e-30	1.106	T	C	0.6852	1.087	1.125	0.1007	0.0088	85934	401577	0	0.6068	chr11:86030088:C:T	0.922235	0.623069
rs71040206	85742217	3.579e-30	0.903	CA	C	0.3138	0.888	0.919	-0.1019	0.0089	84465	394472	4.4	0.3986	chr11:86031175:CA:C	0.922235	0.623069
rs547767	85743449	4.508e-20	0.91	A	G	0.1941	0.891	0.928	-0.0947	0.0103	85934	401577	0	0.8257	chr11:86032407:A:G	0.910538	0.317424
rs561646	85746037	2.252e-30	1.105	T	C	0.6824	1.086	1.124	0.1	0.0087	85934	401577	0	0.5943	chr11:86034995:C:T	0.902212	0.606868
rs10710079	85746166	1.07e-19	0.925	CT	C	0.3885	0.91	0.941	-0.078	0.0086	84465	394472	34.5	0.1422	chr11:86035124:CT:C	0.672296	0.440117
rs478711	85746744	3.714e-13	1.061	A	G	0.4626	1.044	1.078	0.059	0.0081	85934	401577	0	0.8692	chr11:86035702:G:A	0.515154	0.151384
rs2508379	85746811	6.598e-30	0.903	T	C	0.3106	0.887	0.919	-0.102	0.009	84465	394472	14.4	0.3139	chr11:86035769:T:C	0.920113	0.602158
rs1973630	85748386	1.1e-30	0.904	T	C	0.3135	0.889	0.92	-0.1009	0.0088	85934	401577	0	0.5268	chr11:86037344:T:C	0.922235	0.623069
rs78694481	85748739	2.69e-11	1.057	T	TA	0.4297	1.04	1.075	0.0557	0.0084	84465	394472	0	0.9794	chr11:86037697:TA:T	0.477468	0.115442
rs2508691	85750671	1.091e-30	0.904	A	T	0.3141	0.889	0.92	-0.1008	0.0088	85934	401577	0	0.5316	chr11:86039629:A:T	0.922235	0.623069
rs3016240	85750812	1.099e-11	1.057	A	G	0.4284	1.04	1.074	0.0556	0.0082	85934	401577	0	0.958	chr11:86039770:G:A	0.484056	0.118061
rs10687788	85755625	1.199e-19	1.1	CAT	C	0.8057	1.078	1.123	0.0955	0.0105	84465	394472	0	0.6279	chr11:86044583:C:CAT	NA	NA
rs2508692	85756884	7.412e-12	1.058	A	T	0.429	1.041	1.075	0.0561	0.0082	85934	401577	0	0.9604	chr11:86045842:T:A	0.484056	0.118061
rs677909	85757589	2.104e-30	1.105	T	C	0.6827	1.087	1.124	0.1001	0.0087	85934	401577	0	0.6707	chr11:86046547:C:T	0.902212	0.606868
rs659863	85757613	5.304e-30	0.905	C	G	0.3144	0.89	0.921	-0.0998	0.0088	85934	401577	0	0.7041	chr11:86046571:C:G	0.900655	0.594251
rs677869	85757617	6.391e-30	1.105	T	C	0.6856	1.086	1.124	0.0996	0.0088	85934	401577	0	0.6987	chr11:86046575:C:T	0.900655	0.594251
rs647422	85759746	7.171e-12	0.945	T	C	0.5701	0.93	0.961	-0.0561	0.0082	85934	401577	0	0.9566	chr11:86048704:T:C	0.484056	0.118061
rs694011	85760028	1.127e-30	0.904	T	C	0.3165	0.889	0.92	-0.1006	0.0087	85934	401577	0	0.624	chr11:86048986:T:C	0.902212	0.606868
rs683494	85761474	1.507e-13	0.942	A	T	0.5342	0.927	0.957	-0.06	0.0081	85934	401577	0	0.8555	chr11:86050432:A:T	0.524484	0.156142
rs545592	85762118	7.491e-12	0.946	T	C	0.5703	0.93	0.961	-0.056	0.0082	85934	401577	0	0.9637	chr11:86051076:T:C	0.484056	0.118061
rs669813	85762244	4.094e-31	1.107	T	C	0.6856	1.088	1.126	0.1016	0.0088	85934	401577	0	0.5608	chr11:86051202:C:T	0.915488	0.617598
rs519778	85764693	7.534e-12	0.946	T	C	0.5705	0.93	0.961	-0.056	0.0082	85934	401577	0	0.9582	chr11:86053651:T:C	0.484056	0.118061
rs497711	85764875	2.908e-19	0.912	T	G	0.1975	0.894	0.931	-0.092	0.0103	85934	401577	0	0.8929	chr11:86053833:T:G	0.888597	0.314843
rs493254	85765298	3.765e-31	1.107	A	G	0.6852	1.088	1.126	0.1016	0.0088	85934	401577	0	0.6198	chr11:86054256:G:A	0.915488	0.617598
rs489486	85765737	8.125e-20	0.91	T	C	0.1948	0.892	0.929	-0.0939	0.0103	85934	401577	0	0.8048	chr11:86054695:T:C	0.911716	0.323499
rs56090012	85766544	2.154e-19	0.91	A	ATGTC	0.195	0.891	0.929	-0.0947	0.0105	84465	394472	0	0.6396	chr11:86055502:A:ATGTC	NA	NA
rs9804630	85766582	3.379e-19	0.912	A	G	0.1975	0.894	0.931	-0.0918	0.0103	85934	401577	0	0.8923	chr11:86055540:A:G	0.888597	0.314843
rs613222	85769105	1.699e-13	0.942	T	G	0.5401	0.927	0.957	-0.0599	0.0081	85934	401577	0	0.9041	chr11:86058063:T:G	0.520742	0.151652
rs10589376	85769215	3.85e-13	1.062	G	GCA	0.4605	1.045	1.079	0.0602	0.0083	84465	394472	0	0.891	chr11:86058173:GCA:G	0.520742	0.151652
rs634719	85771065	1.342e-19	0.911	T	C	0.1982	0.893	0.93	-0.0928	0.0102	85934	401577	0	0.8968	chr11:86060023:T:C	0.888597	0.314843
rs635168	85771170	7.711e-20	0.91	T	C	0.1947	0.892	0.929	-0.094	0.0103	85934	401577	0	0.8046	chr11:86060128:T:C	0.911716	0.323499
rs10546552	85774419	9.151e-31	1.109	G	GTA	0.6868	1.089	1.128	0.1031	0.0089	84465	394472	1.8	0.4189	chr11:86063377:GTA:G	0.915969	0.621874
rs3016786	85774562	5e-12	0.945	T	G	0.5703	0.93	0.96	-0.0566	0.0082	85934	401577	0	0.9632	chr11:86063520:T:G	0.490739	0.12074
rs66494408	85775964	3.372e-08	1.072	A	G	0.8798	1.046	1.098	0.0691	0.0125	85934	401577	0	0.87	chr11:86064922:A:G	0.908369	0.186166
rs867611	85776544	1.882e-31	1.107	A	G	0.6855	1.089	1.127	0.1021	0.0088	85934	401577	0	0.6369	chr11:86065502:G:A	0.915969	0.621874
rs17817992	85778751	4.172e-08	0.934	T	C	0.1215	0.911	0.957	-0.0684	0.0125	85934	401577	0	0.7309	chr11:86067709:C:T	0.866046	0.173271
rs544458	85778924	1.106e-19	1.098	T	C	0.8013	1.076	1.12	0.0931	0.0103	85934	401577	0	0.9053	chr11:86067882:C:T	0.888597	0.314843
rs2509609	85779162	1.163e-19	0.911	C	G	0.1955	0.892	0.929	-0.0936	0.0103	85934	401577	0	0.7796	chr11:86068120:C:G	0.911716	0.323499
rs2509608	85779297	9.015e-20	0.91	T	G	0.1951	0.892	0.929	-0.0939	0.0103	85934	401577	0	0.8082	chr11:86068255:T:G	0.911716	0.323499
rs2458500	85779310	9.483e-20	0.91	A	G	0.1952	0.892	0.929	-0.0939	0.0103	85934	401577	0	0.8092	chr11:86068268:A:G	0.911716	0.323499
rs3016327	85780448	1.268e-19	0.911	T	C	0.1948	0.892	0.929	-0.0937	0.0103	85934	401577	0	0.8346	chr11:86069406:T:C	0.911716	0.323499
rs669556	85781322	1.513e-19	1.098	T	C	0.8031	1.076	1.12	0.0931	0.0103	85934	401577	0	0.7995	chr11:86070280:C:T	0.912874	0.329621
rs5793180	85781597	1.299e-19	0.909	CA	C	0.1957	0.891	0.928	-0.0953	0.0105	84465	394472	0	0.6315	chr11:86070555:CA:C	0.912297	0.326554
rs2458493	85783875	1.144e-19	0.91	A	G	0.1923	0.892	0.929	-0.0943	0.0104	85934	401577	0	0.8716	chr11:86072833:A:G	0.911129	0.320456
rs10693024	85783980	5.596e-13	1.088	A	AT	0.5278	1.063	1.113	0.0841	0.0117	35190	56032	0	0.9655	chr11:86072938:A:AT	NA	NA
rs1214669	85784268	3.257e-12	1.059	A	C	0.4361	1.042	1.076	0.0569	0.0082	85934	401577	0	0.8882	chr11:86073226:C:A	0.480078	0.11729
rs638509	85784979	4.46e-08	0.955	A	C	0.6266	0.94	0.971	-0.0458	0.0084	85934	401577	0	0.7158	chr11:86073937:A:C	0.347337	0.044816
rs536841	85787824	5.803e-32	1.109	T	C	0.694	1.09	1.128	0.1034	0.0088	85934	401577	0	0.6771	chr11:86076782:C:T	0.936169	0.638276
rs541458	85788351	1.032e-31	1.108	T	C	0.6893	1.089	1.128	0.1029	0.0088	85934	401577	0	0.7587	chr11:86077309:C:T	0.915915	0.621801
rs604767	85789983	8.504e-14	0.941	C	G	0.5342	0.926	0.956	-0.0606	0.0081	85934	401577	0	0.8165	chr11:86078941:C:G	0.524484	0.156142
rs61514337	85792043	5.753e-29	1.105	G	GT	0.6802	1.086	1.125	0.0999	0.0089	84465	394472	0	0.6168	chr11:86081001:GT:G	0.920554	0.669302
rs535590	85794542	3.551e-32	0.901	A	G	0.3027	0.885	0.916	-0.1047	0.0089	85934	401577	0	0.7234	chr11:86083500:A:G	0.914627	0.609239
rs683912	85794760	6.906e-31	1.107	T	C	0.6918	1.089	1.127	0.1021	0.0088	85934	401577	0	0.733	chr11:86083718:C:T	0.915488	0.617598
rs534128	85794761	2.324e-31	0.901	A	G	0.2978	0.886	0.917	-0.1041	0.0089	85934	401577	0	0.6891	chr11:86083719:A:G	0.927937	0.616088
rs565719	85795524	3.54e-31	0.901	T	C	0.2982	0.886	0.917	-0.1037	0.0089	85934	401577	0	0.6849	chr11:86084482:T:C	0.927937	0.616088
rs480781	85795950	1.579e-31	0.901	A	G	0.2949	0.885	0.917	-0.1046	0.009	85934	401577	0	0.6044	chr11:86084908:A:G	0.948925	0.632876
rs631639	85798020	5.669e-31	0.902	T	G	0.2977	0.886	0.918	-0.1034	0.0089	85934	401577	0	0.6457	chr11:86086978:T:G	0.927517	0.611887
rs561655	85800279	1.613e-34	1.11	A	G	0.6601	1.092	1.129	0.1047	0.0085	85934	401577	15.4	0.2933	chr11:86089237:G:A	0.939128	0.762081
rs572979	85803276	3.307e-13	1.061	T	C	0.4745	1.044	1.078	0.0591	0.0081	85934	401577	0	0.874	chr11:86092234:C:T	0.526839	0.159905
rs568755	85806262	1.231e-08	0.951	A	G	0.6909	0.935	0.968	-0.05	0.0088	85934	401577	0	0.8435	chr11:86095220:A:G	0.620885	0.116169
rs645293	85809825	1.021e-26	0.913	T	C	0.3481	0.898	0.928	-0.0913	0.0085	85934	401577	38.5	0.08433	chr11:86098783:T:C	0.813737	0.575334
rs629343	85811138	1.838e-14	0.939	A	G	0.5887	0.924	0.954	-0.0631	0.0082	85934	401577	0	0.6661	chr11:86100096:A:G	0.69965	0.218696
rs542126	85811238	3.781e-30	0.908	A	G	0.3654	0.893	0.923	-0.0964	0.0084	85934	401577	31.3	0.1407	chr11:86100196:A:G	0.812844	0.639943
rs526904	85811364	3.252e-33	0.902	T	C	0.3445	0.887	0.918	-0.1028	0.0086	85934	401577	30.8	0.1451	chr11:86100322:T:C	0.870471	0.691637
rs566975	85811696	4.005e-33	1.108	A	C	0.6553	1.09	1.127	0.1026	0.0086	85934	401577	30.6	0.1469	chr11:86100654:C:A	0.870471	0.691637
rs497816	85812210	6.453e-33	1.108	T	C	0.6552	1.089	1.127	0.1023	0.0086	85934	401577	31.3	0.1404	chr11:86101168:C:T	0.871065	0.696355
rs495942	85812408	1.432e-08	1.051	A	G	0.309	1.033	1.069	0.0498	0.0088	85934	401577	0	0.8635	chr11:86101366:G:A	0.620885	0.116169
rs17745409	85812785	7.065e-10	1.072	A	G	0.8461	1.049	1.096	0.0696	0.0113	85934	401577	19.7	0.2504	chr11:86101743:A:G	0.858686	0.241599
rs583162	85813817	8.928e-16	0.936	A	G	0.5681	0.921	0.951	-0.0658	0.0082	85934	401577	0	0.8167	chr11:86102775:A:G	0.72213	0.244996
rs586274	85814486	5.239e-30	0.906	T	G	0.3274	0.891	0.922	-0.0987	0.0087	85934	401577	34	0.1183	chr11:86103444:T:G	0.877791	0.633183
rs1237999	85815030	5.091e-33	1.108	A	G	0.6554	1.089	1.127	0.1024	0.0086	85934	401577	30.8	0.145	chr11:86103988:G:A	0.871065	0.696355
rs521711	85817463	1.467e-08	1.051	T	G	0.334	1.033	1.07	0.0501	0.0088	84465	394472	0	0.7656	chr11:86106421:G:T	0.654228	0.145352
rs543293	85820077	1.07e-29	0.906	A	G	0.3251	0.891	0.922	-0.0983	0.0087	85934	401577	39.2	0.07971	chr11:86109035:A:G	0.889279	0.638957
rs631249	85823284	1.505e-08	0.951	A	G	0.6921	0.935	0.968	-0.0498	0.0088	85934	401577	0	0.8716	chr11:86112242:A:G	0.632674	0.120622
rs631611	85823324	9.824e-27	1.091	T	C	0.5419	1.074	1.108	0.0871	0.0081	85934	401577	0	0.5554	chr11:86112282:C:T	0.677638	0.349534
rs1513389	85823650	6.926e-13	0.928	A	G	0.818	0.909	0.947	-0.0751	0.0105	85934	401577	35.9	0.1031	chr11:86112608:A:G	0.968666	0.113137
rs646260	85824288	1.401e-13	0.942	A	G	0.5464	0.927	0.957	-0.0602	0.0081	85934	401577	28.9	0.1622	chr11:86113246:A:G	0.716884	0.251313
rs659023	85824859	9.775e-33	0.904	A	G	0.3694	0.89	0.919	-0.1004	0.0084	85934	401577	36.6	0.09804	chr11:86113817:A:G	0.805677	0.645685
rs598726	85828548	4.343e-34	1.111	A	G	0.6666	1.092	1.13	0.1052	0.0086	85934	401577	14.2	0.3052	chr11:86117506:G:A	0.932342	0.742828
rs474479	85828551	6.977e-31	0.904	C	G	0.316	0.888	0.919	-0.1013	0.0088	85934	401577	19.9	0.2481	chr11:86117509:C:G	0.945817	0.682614
rs4944558	85829867	2.937e-13	0.929	T	C	0.803	0.911	0.947	-0.0739	0.0101	85934	401577	23.5	0.2131	chr11:86118825:T:C	0.971516	0.130199
rs567075	85830157	4.384e-31	0.903	T	C	0.3153	0.888	0.919	-0.1016	0.0088	85934	401577	24.2	0.2057	chr11:86119115:T:C	0.952386	0.688136
rs573167	85831246	1.407e-30	1.105	A	G	0.6731	1.086	1.124	0.0997	0.0087	85934	401577	37.6	0.09047	chr11:86120204:G:A	0.890974	0.652345
rs580887	85831433	3.5e-16	0.935	A	T	0.5705	0.92	0.951	-0.0668	0.0082	85934	401577	0	0.8243	chr11:86120391:A:T	0.746939	0.256906
rs471470	85831541	8.171e-31	1.104	A	C	0.6669	1.086	1.123	0.0992	0.0086	85934	401577	38.7	0.08294	chr11:86120499:C:A	0.892525	0.665728
rs472486	85831690	9.418e-34	0.901	A	G	0.3444	0.886	0.917	-0.1037	0.0086	85934	401577	34.8	0.1115	chr11:86120648:A:G	0.883109	0.715745
rs519961	85832424	1.3e-30	0.905	T	C	0.3268	0.89	0.921	-0.0998	0.0087	85934	401577	37.1	0.09391	chr11:86121382:T:C	0.890974	0.652345
rs805454	85832784	1.997e-10	0.946	C	G	0.6772	0.93	0.963	-0.0552	0.0087	85934	401577	0	0.765	chr11:86121742:C:G	0.671896	0.144493
rs34191396	85833460	1.881e-10	0.946	A	G	0.6773	0.93	0.962	-0.0553	0.0087	85934	401577	0	0.7783	chr11:86122418:A:G	0.671896	0.144493
rs34565850	85836356	2.178e-10	1.057	A	G	0.3224	1.039	1.075	0.0552	0.0087	85934	401577	0	0.7911	chr11:86125314:G:A	0.671896	0.144493
rs10792830	85838808	7.55e-17	1.07	A	G	0.4406	1.053	1.088	0.068	0.0082	85934	401577	0	0.933	chr11:86127766:G:A	0.740505	0.268147
rs7114331	85839719	6.43e-17	1.071	A	G	0.4404	1.054	1.088	0.0682	0.0082	85934	401577	0	0.9414	chr11:86128677:G:A	0.741805	0.270436
rs7114401	85839935	1.459e-27	1.094	T	C	0.5862	1.076	1.112	0.0898	0.0083	85934	401577	0	0.7533	chr11:86128893:C:T	0.704255	0.472998
rs7926591	85840446	1.125e-10	0.946	T	G	0.6763	0.93	0.962	-0.0558	0.0087	85934	401577	0	0.7717	chr11:86129404:T:G	0.66083	0.140534
rs10898436	85841148	1.882e-13	0.928	A	C	0.8033	0.91	0.947	-0.0746	0.0101	85934	401577	24.5	0.2027	chr11:86130106:A:C	0.943457	0.123778
rs36233256	85841508	1.848e-27	1.096	T	TGTGAAAA	0.5843	1.078	1.114	0.0915	0.0084	84465	394472	0	0.9011	chr11:86130466:TGTGAAAA:T	NA	NA
rs67598967	85843197	7.102e-12	0.924	A	G	0.146	0.903	0.945	-0.0792	0.0116	85934	401577	0	0.4675	chr11:86132155:G:A	1	0.289585
rs5793183	85843982	1.189e-27	1.096	G	GA	0.5873	1.078	1.114	0.0918	0.0084	84465	394472	0	0.9404	chr11:86132940:GA:G	0.70016	0.472446
rs10501610	85844486	1.186e-12	0.917	T	C	0.8745	0.895	0.939	-0.0866	0.0122	85934	401577	12.8	0.3191	chr11:86133444:T:C	0.956269	0.081543
rs4944560	85845045	1.486e-28	0.914	A	G	0.4478	0.899	0.928	-0.0904	0.0082	85934	401577	0	0.8462	chr11:86134003:A:G	0.6821	0.372489
rs7938634	85845473	8.024e-23	0.921	A	G	0.3765	0.906	0.936	-0.0825	0.0084	85934	401577	10.2	0.3456	chr11:86134431:A:G	0.693638	0.4517
rs11234552	85846187	4.33e-14	0.927	A	G	0.8001	0.909	0.945	-0.0761	0.0101	85934	401577	27.3	0.1768	chr11:86135145:A:G	0.972201	0.132491
rs2028338	85846796	8.035e-18	1.073	T	C	0.4166	1.056	1.091	0.0708	0.0082	85934	401577	0	0.9004	chr11:86135754:C:T	0.717349	0.235766
rs10898437	85847881	3.224e-14	0.926	T	C	0.7999	0.908	0.945	-0.0765	0.0101	85934	401577	28.6	0.165	chr11:86136839:T:C	0.972201	0.132491
rs11234554	85849094	1.144e-28	0.914	C	G	0.4561	0.899	0.928	-0.0904	0.0081	85934	401577	0	0.7809	chr11:86138052:C:G	0.686126	0.37122
rs11234555	85849095	3.753e-28	0.913	A	C	0.4561	0.898	0.928	-0.0913	0.0083	84465	394472	0	0.7795	chr11:86138053:A:C	0.686126	0.37122
rs11234556	85849411	9.599e-33	0.908	T	C	0.4881	0.894	0.922	-0.0966	0.0081	85934	401577	0	0.7524	chr11:86138369:T:C	0.779764	0.41461
rs3844143	85850243	5.522e-33	1.102	T	C	0.5105	1.084	1.119	0.0969	0.0081	85934	401577	0	0.737	chr11:86139201:C:T	0.78626	0.419456
rs2374702	85852269	9.671e-11	0.945	C	G	0.6772	0.929	0.962	-0.0563	0.0087	85934	401577	0	0.7448	chr11:86141227:C:G	0.67144	0.143516
rs10792831	85852979	4.205e-33	1.102	A	G	0.5273	1.085	1.12	0.0973	0.0081	85934	401577	0	0.6568	chr11:86141937:G:A	0.785898	0.438291
rs3915642	85853251	3.36e-28	0.914	T	G	0.4381	0.899	0.929	-0.09	0.0082	85934	401577	0	0.838	chr11:86142209:T:G	0.688767	0.391555
rs2888903	85854176	1.14e-28	1.095	T	G	0.5611	1.077	1.112	0.0905	0.0082	85934	401577	0	0.776	chr11:86143134:G:T	0.694648	0.396249
rs7110631	85856187	1.367e-32	0.901	C	G	0.3071	0.885	0.916	-0.1048	0.0088	85934	401577	28.6	0.1648	chr11:86145145:C:G	0.993182	0.739714
rs7952506	85857639	6.708e-32	0.909	T	C	0.4703	0.895	0.924	-0.0954	0.0081	85934	401577	0	0.6711	chr11:86146597:T:C	0.792239	0.443175
rs61905902	85858129	1.5e-09	1.054	T	G	0.3293	1.036	1.072	0.0523	0.0087	85934	401577	0	0.5337	chr11:86147087:G:T	0.675927	0.147028
rs10898438	85858253	9.132e-32	1.1	A	G	0.5291	1.083	1.117	0.0952	0.0081	85934	401577	0	0.6782	chr11:86147211:G:A	0.792239	0.443175
rs12786057	85858417	1.572e-09	1.054	A	G	0.3296	1.036	1.071	0.0522	0.0086	85934	401577	0	0.5385	chr11:86147375:G:A	0.673699	0.14527
rs3851178	85858497	5.74e-32	1.1	T	G	0.5282	1.083	1.118	0.0955	0.0081	85934	401577	0	0.6478	chr11:86147455:G:T	0.792239	0.443175
rs7941541	85858538	2.052e-32	1.11	A	G	0.693	1.091	1.129	0.1044	0.0088	85934	401577	29.6	0.1559	chr11:86147496:G:A	0.993182	0.739714
rs10751134	85858887	1.618e-27	1.094	A	G	0.5958	1.077	1.112	0.09	0.0083	85934	401577	0	0.7161	chr11:86147845:G:A	0.698789	0.483163
rs10898439	85859483	1.273e-31	1.1	C	G	0.5284	1.082	1.117	0.095	0.0081	85934	401577	0	0.6458	chr11:86148441:G:C	0.792239	0.443175
rs10898440	85859916	3.38e-31	1.1	T	C	0.5621	1.082	1.118	0.0951	0.0082	85934	401577	0	0.6259	chr11:86148874:C:T	0.790985	0.527039
rs9787874	85860305	4.793e-32	1.1	A	G	0.5275	1.083	1.118	0.0957	0.0081	85934	401577	0	0.6415	chr11:86149263:G:A	0.792239	0.443175
rs56295979	85861304	2.291e-12	1.091	A	G	0.1201	1.065	1.118	0.0874	0.0125	85934	401577	8.1	0.3656	chr11:86150262:G:A	1	0.0853204
rs7480193	85861419	1.202e-13	1.079	A	G	0.1956	1.057	1.1	0.0757	0.0102	85934	401577	21.2	0.2349	chr11:86150377:G:A	1	0.136835
rs72962020	85862728	1.005e-12	0.916	A	G	0.8769	0.894	0.938	-0.0878	0.0123	85934	401577	8.3	0.3635	chr11:86151686:A:G	1	0.0862791
rs56157503	85863080	7.691e-13	0.916	A	C	0.8768	0.894	0.938	-0.0882	0.0123	85934	401577	6	0.386	chr11:86152038:A:C	1	0.0862791
rs11234562	85863769	1.102e-13	0.927	T	G	0.8059	0.908	0.945	-0.0761	0.0102	85934	401577	27.7	0.1727	chr11:86152727:T:G	1	0.135728
rs6592272	85865191	3.594e-08	1.055	T	C	0.2316	1.035	1.075	0.0533	0.0097	85934	401577	4.5	0.4005	chr11:86154149:C:T	0.930617	0.162695
rs10792832	85867875	6.334e-36	0.9	A	G	0.3578	0.885	0.915	-0.1056	0.0084	85934	401577	29.6	0.1555	chr11:86156833:A:G	1	0.994716
rs10898441	85868454	1.703e-13	1.078	T	G	0.1963	1.057	1.1	0.0752	0.0102	85934	401577	22.2	0.2258	chr11:86157412:G:T	NA	NA
rs3851179	85868640	6.496e-36	0.9	T	C	0.3584	0.885	0.915	-0.1054	0.0084	85934	401577	32.7	0.1284	chr11:86157598:T:C	1	1
rs7113976	85869737	3.536e-27	1.093	T	C	0.4269	1.075	1.11	0.0886	0.0082	85934	401577	0	0.5276	chr11:86158695:C:T	1	0.433409
rs11234564	85869944	8.237e-14	1.079	C	G	0.1991	1.058	1.101	0.0759	0.0102	85934	401577	23.2	0.2158	chr11:86158902:G:C	1	0.139059
rs7129687	85871184	2.006e-12	1.06	C	G	0.4281	1.043	1.077	0.0583	0.0083	85934	401577	0	0.7727	chr11:86160142:G:C	0.9716	0.428177
rs61904266	85871214	2.111e-09	1.055	A	G	0.2903	1.037	1.074	0.054	0.009	85934	401577	2.6	0.4191	chr11:86160172:G:A	0.951422	0.229912
rs3901732	85873779	9.579e-10	1.052	A	G	0.5768	1.035	1.069	0.0507	0.0083	85934	401577	0	0.6186	chr11:86162737:G:A	0.548408	0.253346
rs11603136	85874322	4.073e-08	1.047	A	C	0.5966	1.03	1.064	0.0455	0.0083	85934	401577	0	0.7102	chr11:86163280:A:C	0.552795	0.270972
rs11234568	85876222	2.581e-10	1.054	A	G	0.6102	1.037	1.071	0.0526	0.0083	85934	401577	6.7	0.3793	chr11:86165180:G:A	0.557564	0.310878
